# Supplementary material for: Ternary XBe4H5− (X = Si, Ge, Sn, Pb) Clusters: Planar Tetracoordinate Si/Ge/Sn/Pb Species with 18 Valence Electrons
Source: Molecules. 2023 Jul 22;28(14):5583. doi: 10.3390/molecules28145583 (PMC10385292; doi:10.3390/molecules28145583)
Supplement: Supplementary file 1 [file molecules-28-05583-s001.zip]

Archive with 1 entries (1 files):
- molecules-2506677-supplementary.pdf
